# Supplementary material for: Electroceutically induced subthalamic high-frequency oscillations and evoked compound activity may explain the mechanism of therapeutic stimulation in Parkinson’s disease
Source: Commun Biol. 2021 Mar 23;4:393. doi: 10.1038/s42003-021-01915-7 (PMC7988171; doi:10.1038/s42003-021-01915-7)
Supplement: Supplementary file 3 — Supplementary Data 1 [file 42003_2021_1915_MOESM3_ESM.xlsx]

## Sheet: Sheet1
Figure 2c			Figure 2d			Figure 2g				Figure 3b			Figure 3d			Figure 4e				Figure 5c				Figure 5d				Figure 5e							Figure 6b
HFO power change - IN	HFO power change - OUT		ECA amplitude - IN	ECA amplitude - OUT		ECA Amplitude	HFO power after denoising	HFO power before denoising		HFO power change - 130 Hz	HFO power change - 20 Hz		ECA amplitude - 130 Hz	ECA amplitude - 20 Hz		baseline	raw	residual		130	160	180		130 Hz	160 Hz	180 Hz		First 2sec - 130 Hz	First 2sec - 160 Hz	First 2sec - 180 Hz	Last 2sec - 130 Hz	Last 2sec - 160 Hz	Last 2sec - 180 Hz		0-2s 20Hz	8-10s 20Hz	post-stim 20Hz		0-2s 130Hz	8-10s 130Hz	post-stim 130Hz		0-2s 160Hz	8-10s 160Hz	post-stim 160Hz		0-2s 180Hz	8-10s 180Hz	post-stim 180Hz
0.5476	0.0732		345.01	13.3967		111.776	2.7873	2.186		0.5476	-0.0255		345.01	362.104		22.3716	77.5575	13.8853		111.776	124.039	85.7443		2.7873	2.9671	3.2699		368	364	370	340	324	342		4.65625	4.68229	4.60417		4.78646	4.91667	4.83854		4.5	4.78646	5.41146		4.63021	5.07292	5.20312
0.1421	0.02		164.671	13.4937		219.647	8.6261	9.0141		0.1421	0.0021		164.671	64.5074		10.9964	115.095	16.2161		219.647	360.554	186.955		8.6261	6.0382	6.1903		353	366	360	320	327	333		3.69271	4.10938	4.03125		4.57812	4.5	4.47396		4.05729	4.36979	4.89062		4.34375	5.07292	5.17708
0.7769	-0.0684		260.296	6.0845		190.853	3.7978	3.3783		0.7769	-0.0075		260.296	146.531		18.0428	106.695	16.2479		190.853	187.2	161.4		3.7978	4.7871	3.7472		378	333	367	386	313	352		4.55208	4.5	4.21354		4.44792	4.52604	4.70833		4.1875	4.31771	5.22917		4.29167	5.07292	5.09896
0.5164	0.0092		215.971	3.2484		95.0287	1.6407	1.7109		0.5164	-0.0411		215.971	257.901		17.1777	156.251	15.1213		215.971	167.041	127.884		5.9775	3.7919	4.1065		334	338	327	299	285	284		5.20312	5.07292	4.99479		4.36979	4.52604	4.60417		4.44792	5.09896	5.30729		4.57812	4.91667	5.33333
0.2067	-0.0183		114.932	40.1058		345.01	6.4193	5.9022		0.2067	-0.0423		114.932	211.825		22.681	185.133	26.4273		262.339	285.625	194.054		8.056	8.5812	5.5787		400	403	420	359	325	343		4.08333	4.08333	4.05729		3.97917	4.31771	4.1875		3.77083	3.79688	4.29167		3.69271	4.21354	4.68229
0.3236	-0.0507		78.825	1.4239		164.671	1.5838	1.4342		0.3236	-0.0242		262.339	94.425		15.6918	44.8952	14.8012		184.055	265.34	133.804		3.2579	1.4907	1.6954		349	342	354	309	313	310		4.03125	4.03125	3.95312		4.44792	4.42188	4.39583		4.21354	4.55208	5.15104		4.42188	5.07292	5.09896
0.7917	0.0638		370.966	2.3487		260.296	8.7685	8.7685		0.7917	0.072		78.825	50.152		18.8398	201.446	25.735		370.966	260.502	243.139		8.4189	6.1941	6.9369		332	364	358	279	318	292		5.46354	5.59375	5.75		4.5	4.57812	4.57812		4.16146	4.63021	5.51562		4.52604	5.07292	5.04688
0.6408	0.0291		407.206	9.1827		215.971	5.9775	6.0421		0.6408	0.1017		184.055	188.32		20.1079	73.4027	24.2567		242.594	298.273	156.557		5.3369	7.7785	5.3002		382	380	366	305	329	325		5.33333	5.28125	5.22917		4.16146	4.31771	4.42188		3.92708	4.08333	4.65625		4.05729	4.65625	4.86458
0.6402	0.024		211.543	14.9902		114.932	2.1257	2.3717		0.6402	0.101		370.966	79.6055		20.9761	333.072	20.6443		74.5107	93.2327	102.178		0.6664	0.1516	0.1532		366	370	347	315	307	299		5.02083	5.22917	5.07292		4.16146	4.31771	4.34375		3.84896	3.92708	4.65625		3.92708	4.70833	5.04688
0.4718	-0.0886		242.594	5.9677		262.339	8.056	7.4532		0.4718	0.0575		407.206	247.968		16.525	147.67	17.7962																	5.09896	5.04688	5.04688
						78.825	4.3621	4.1995		0.4599	0.0725		211.543	112.49		18.428	77.446	14.2526																	4.70833	4.44792	4.5
						184.055	3.2579	2.4272		0.7179	0.1966		242.594	100.407		30.1341	241.963	19.2831																	5.04688	5.04688	5.125
						370.966	8.4189	8.6542		0.2894	0.0998		74.5107	119.865		16.969	206.244	20.0589
						407.206	8.2396	8.7809								14.5761	138.332	19.7583
						242.594	5.3369	5.387								20.7016	69.813	14.516
						74.5107	0.6664	0.6672								12.4053	53.6916	13.0132
